# Supplementary material for: Longitudinal Changes in Occlusal Outcomes and Case Complexity with Invisalign® First in Early Mixed Dentition
Source: Dent J (Basel). 2026 Jun 2;14(6):338. doi: 10.3390/dj14060338 (PMC13298412; doi:10.3390/dj14060338)
Supplement: Supplementary file 1 [file dentistry-14-00338-s001.zip]

Archive with 2 entries (1 files):
- dentistry-4265406-supplementary/
- dentistry-4265406-supplementary/Table S1 Supplementary Material.pdf
